# Supplementary material for: Outcomes of Superior Capsular Reconstruction Using the Long Head of the Biceps Tendon in Large to Massive Rotator Cuff Tears: A Meta-Analysis and Systematic Review
Source: J Clin Med. 2024 Feb 12;13(4):1052. doi: 10.3390/jcm13041052 (PMC10889218; doi:10.3390/jcm13041052)
Supplement: Supplementary file 1 [file jcm-13-01052-s001.zip]

Archive with 1 entries (1 files):
- jcm-2833060-supplementary.pdf
